# Supplementary material for: Generation and Transcriptome Profiling of Slr1-d7 and Slr1-d8 Mutant Lines with a New Semi-Dominant Dwarf Allele of SLR1 Using the CRISPR/Cas9 System in Rice
Source: Int J Mol Sci. 2020 Jul 31;21(15):5492. doi: 10.3390/ijms21155492 (PMC7432230; doi:10.3390/ijms21155492)
Supplement: Supplementary file 1 [file ijms-21-05492-s001.zip]

Archive with 10 entries (10 files):
- Supplementary Figure S3.tif
- Supplementary Figure S4.tif
- Supplementary Figure S5.tif
- Supplementary Figure S6.tif
- Supplementary Figure S7.tif
- Supplementary Figures S1-S7 the final.docx
- Supplementary Table S1-S2.docx
- Supplementary Table S3.xlsx
- Supplementary Table S4.xlsx
- Supplementary Table S5.xlsx
