# Supplementary material for: Generation and Transcriptome Profiling of Slr1-d7 and Slr1-d8 Mutant Lines with a New Semi-Dominant Dwarf Allele of SLR1 Using the CRISPR/Cas9 System in Rice
Source: Int J Mol Sci. 2020 Jul 31;21(15):5492. doi: 10.3390/ijms21155492 (PMC7432230; doi:10.3390/ijms21155492)
Supplement: Supplementary file 1 [file ijms-21-05492-s001.zip › Supplementary Table S3.xlsx]

## Sheet: Supplementary Table S3
Supplementary Table S3. GO enrichment analysis of DEGs by RNA-seq analysis.
GO term	Ontology	Description	Number in input list	p-value	FDR	Genes
GO:0006857	P	oligopeptide transport	6	0.001584	2.22667	Q9SZY4, P46032, Q9LV10, O82485, Q9LYR6, Q05085
GO:0006886	P	intracellular protein transport	9	0.00324335	4.50978	Q8L5Y0, Q8L860, O80480, Q8L7A9, O49048, Q9SFU0, F4I0P8, Q9SMV6, O04834
GO:0080167	P	response to karrikin	7	0.00579168	7.91973	Q8VZW3, Q94BZ1, Q9LV60, Q94B38, Q9SMZ4, Q9LV10, Q9FKS8
GO:0009626	P	plant-type hypersensitive response	5	0.0144004	18.6203	Q39214, Q9C7N2, O65718, C0LGT6, Q8LFS6
GO:0000288	P	nuclear-transcribed mRNA catabolic process, deadenylation-dependent decay	3	0.0170124	21.6308	Q9FPW4, Q9SKZ2, Q9LEU4
GO:0009651	P	response to salt stress	13	0.0206802	25.6837	Q9LKW9, Q5YDB6, Q9M2S6, Q9SIU0, O82089, Q9M1S3, Q9C9U5, Q9FMR5, Q6R0H1, Q9LY46, Q8L638, Q9LT68, Q56XP4
GO:0007067	P	mitotic nuclear division	5	0.021918	27.007	Q8VY89, Q2V0Z5, F4IIU4, Q9SIS3, Q6Q1P4
GO:0007169	P	transmembrane receptor protein tyrosine kinase signaling pathway	6	0.0248559	30.0604	C0LGK4, Q9LUL4, Q9LP24, C0LGF4, C0LGD7, C0LGT6
GO:0007263	P	nitric oxide mediated signal transduction	2	0.0251393	30.3486	Q9FLX8, O65718
GO:0006887	P	exocytosis	4	0.0386979	42.9144	Q9FMR5, Q9LZD3, Q9FNR3, Q9LTB0
GO:0010228	P	vegetative to reproductive phase transition of meristem	5	0.0405933	44.4926	F4K1J4, P25865, F4K3G5, Q9ZQF9, Q38796
GO:0005886	C	plasma membrane	74	5.12233e-08	5.89768e-05	F4IS56, Q9S9K4, Q9LVD9, C0LGF4, Q27GI3, Q9SRN0, Q8L4D8, P93026, O04834, F4KD68, Q9SZY4, Q9LM76, Q8RWZ5, Q8LEF6, Q9FJ95, O65718, Q9FHM7, Q9LMN7, Q9LTB0, Q6NKW9, O64886, Q8L860, Q9LHE9, Q9LVQ4, Q8W4F0, F4J6F6, Q8W4G6, Q9LUL4, P46032, F4IIU4, Q93XX5, C0LGH2, Q93XX4, Q9FKS8, Q66GQ2, P42813, Q8GUI4, Q9C9Z1, Q39214, Q9FL41, Q9LV10, P43298, Q9FM85, C0LGD7, Q56XP4, Q67YI9, Q9LKW9, Q94BZ1, C0LGK4, Q84JK8,…
GO:0009506	C	plasmodesma	26	7.567e-05	0.0870893	Q38953, Q8W4G6, Q9M1I1, Q8LJW3, F4IIU4, Q27GI3, Q9SRN0, Q8GZ42, Q8GUI4, Q9LV10, F4I116, Q9FM85, P93733, Q9FJ95, C0LGK4, Q9FHM7, B8XCH5, Q6NKW9, Q9SP02, Q9C5N2, Q8L5Y0, Q9LP45, Q9LZD3, Q9LHE9, Q8L7A9, P42158
GO:0000139	C	Golgi membrane	13	0.000432577	0.496924	Q8VYF4, B6ETT4, Q9SFU0, P93026, Q9C5N2, Q8L7V3, Q9C9Z1, Q9FMR5, Q8H116, Q9LY46, Q9S845, Q940G0, Q9C809
GO:0005783	C	endoplasmic reticulum	19	0.000538569	0.618338	Q8VZW3, Q9M2S6, F4IS56, F4IVL6, B6ETT4, Q8LBA6, O23044, Q27GI3, Q9LS40, P93026, Q9SP02, O04834, Q9FZ49, Q9FGR9, Q8H116, Q8W115, Q9LHE9, Q8L638, Q9LVF1
GO:0016020	C	membrane	34	0.00141107	1.61266	Q9LVD9, C0LGH2, Q8LBA6, Q27GI3, Q9FKS8, B5X0I6, F4KD68, Q8H1D6, Q9FMR5, Q9FL41, Q9C9Z1, Q8VXV4, Q8W115, Q8RWD0, Q9LV10, O82485, Q9LM71, P93733, Q8LEF6, C0LGD7, O23266, Q9CAY3, Q8GZ79, O64515, Q9LPF6, Q9FHM7, Q9LPU2, Q38967, Q9LYR6, Q3EDF8, Q9LZD3, Q9S845, Q940G0, Q6NQ66
GO:0005829	C	cytosol	40	0.00238243	2.70895	F4KBF3, Q38953, Q8LJW3, Q9LVJ1, Q9LUL4, Q9LTT8, Q9SVN5, Q9FNR3, O80480, Q8VYG2, Q9ASP6, Q9SFU0, Q8L4D8, Q9SMV6, O04834, Q8H1D6, Q9SIP1, Q9SQT8, Q9FIK7, F4I116, Q9FKA5, Q9FJ95, F4I0P8, Q9LTB0, O81884, Q9S9N9, Q9XI36, Q9FN03, Q9ZPE7, P46086, Q9LP45, Q9LZD3, Q8L860, Q93VC9, Q9SMZ4, Q9LVQ4, Q8L7A9, F4J6F6, Q9LU91, Q9LTX3
GO:0046658	C	anchored component of plasma membrane	8	0.00260171	2.95489	Q8GUI4, Q9S9K4, Q9M069, Q93XX5, Q9ZQG9, Q9SRN0, Q6NKW9, Q9SSG3
GO:0005794	C	Golgi apparatus	25	0.00290129	3.28997	Q8VY22, F4J2C8, Q8VYF4, Q9FHM7, P46032, F4IVL6, B6ETT4, Q9LPU2, Q8LBA6, O49048, P93026, O04834, Q9C5N2, Q8L7V3, Q93YP4, Q9ZPE7, Q9FMR5, Q8H116, Q9S845, Q9LY46, Q940G0, Q8L7A9, Q9C809, F4I0P8, Q67YI9
GO:0016021	C	integral component of membrane	76	0.00666429	7.40983	Q9LVD9, Q27GI3, C0LGF4, Q9SRN0, P93026, F4KD68, Q9SZY4, Q9FG89, Q8H116, Q9ZUX1, Q94B38, Q8RWZ5, Q9LY46, Q9FKA5, Q9C809, F4JYC8, O65718, Q9LVM1, Q9CAY3, Q8VY22, Q8GZ79, Q9LPF6, Q8VYF4, Q9M2S6, Q9LMN7, Q9ZQG9, Q9LTB0, O64886, Q940G0, Q9FF18, Q9LVF1, Q8RWG3, Q8W4G6, Q9LUL4, P46032, Q8LBA6, C0LGH2, Q93XX4, Q9FKS8, Q9FZ49, Q8L7V3, Q9C9Z1, Q9FL41, Q9FMR5, Q8W115, Q9LV10, P43298, A1L4X0, Q9ZQ34, C0LGD7,…
GO:0005802	C	trans-Golgi network	9	0.0101998	11.134	Q9C5N2, Q8L7V3, Q9C9Z1, Q8H116, Q940G0, F4IVL6, O49048, P93026, Q9C884
GO:0031969	C	chloroplast membrane	6	0.0158547	16.8071	Q8RWG3, Q9FG89, Q94B38, A1L4X0, Q9LX31, Q94AG6
GO:0009524	C	phragmoplast	5	0.0159624	16.9119	Q9LZD3, Q9LHE9, F4IIU4, Q9SIS3, Q9LTB0
GO:0000932	C	cytoplasmic mRNA processing body	4	0.0167768	17.7002	Q5XET5, Q9FPW4, Q9LTT8, Q9FGL9
GO:0009705	C	plant-type vacuole membrane	5	0.0270782	27.0991	Q94BZ1, O64515, P46032, O49048, Q9LVF1
GO:0005774	C	vacuolar membrane	12	0.0281962	28.0578	Q8L7V3, Q9FHM7, Q9LVJ1, Q8LPJ3, Q94B38, P46032, Q9LVD9, F4IVL6, F4KEW8, Q9C884, Q67YI9, Q56XP4
GO:0005768	C	endosome	8	0.0327475	31.843	Q9C5N2, Q8L7V3, Q8H116, Q9LHE9, Q940G0, Q9FHK4, Q9LUM0, Q9C884
GO:0005770	C	late endosome	3	0.0423871	39.2666	F4IVL6, P93026, F4I0P8
GO:0010008	C	endosome membrane	4	0.0483335	43.4698	Q9C5N2, Q8W115, Q940G0, Q9LUM0
GO:0005215	F	transporter activity	13	0.00111473	1.46393	Q94BZ1, Q9LVM1, Q9LPF6, Q9LVD9, P46032, Q27GI3, Q9LYR6, Q9SFU0, Q05085, Q9SZY4, Q9LV10, Q8LEF6, Q6Q1P4
GO:0004674	F	protein serine/threonine kinase activity	21	0.00209264	2.73185	Q8W4G6, C0LGK4, F4IS56, Q9C823, Q9LUL4, Q9LP24, Q9LMN7, C0LGH2, C0LGF4, C0LGT6, Q8H1D6, F4IRW0, Q8RWZ5, P43298, Q8RWW0, Q8RXE7, Q9FM85, F4J6F6, C0LGD7, Q9SJG2, P42158
GO:0005524	F	ATP binding	45	0.00285355	3.70797	Q8W4G6, Q38953, Q9M1I1, F4IS56, Q9LUL4, Q9SVN5, Q8VYG2, O04716, C0LGH2, C0LGF4, Q94BR5, F4INY4, Q8H1D6, Q39214, Q8RWZ5, P43298, Q9FM85, F4I116, Q8LEF6, C0LGD7, O82768, Q9LVM1, C0LGK4, Q9STE5, O64515, Q9C823, Q9FNQ1, P25865, Q9LMN7, Q9LP24, Q9SIU0, Q9LUM0, C0LGT6, Q9LRR4, Q94FB9, Q9C9U5, F4IRW0, P46086, Q9LHE9, Q8RWW0, Q9LSC2, F4J6F6, Q6Q1P4, Q9SJG2, P42158
GO:0005515	F	protein binding	38	0.00291134	3.78173	F4IS56, Q9LTT8, O04716, F4IIU4, Q94BR5, Q94AY3, Q9SFU0, Q39096, Q9ZQF9, Q9SMV6, Q93ZL5, Q0WVX5, Q9LM76, Q39214, F4J7T3, P93733, F4K3G5, Q8VY76, F4JYC8, Q67YI9, Q9LKW9, Q9STE5, Q5YDB6, Q8GZ79, Q9FHK4, Q9SIU0, C0LGT6, Q9FN03, Q9LRR4, Q9C9U5, Q9LZD3, Q9LEX0, Q9FPW4, Q8VY89, Q9FLX8, Q8W4F0, Q9LU91, Q38796
GO:0008565	F	protein transporter activity	6	0.00675525	8.57246	Q8GZ79, Q8L860, O80480, O49048, F4I0P8, Q9SMV6
GO:0015386	F	potassium:proton antiporter activity	3	0.0159305	19.1306	Q9LKW9, Q9LT68, Q56XP4
GO:0042973	F	glucan endo-1,3-beta-D-glucosidase activity	3	0.0317647	34.7419	Q9M069, Q9ZQG9, Q6NKW9
GO:0015293	F	symporter activity	4	0.0370078	39.2628	Q9SZY4, Q38967, Q9FKS8, Q05085
GO:0004540	F	ribonuclease activity	3	0.0456164	46.0626	Q9SKZ2, Q9LEU4, P42813
P: biological process, F: molecular function, C: cellular component.
