# Supplementary material for: Generation and Transcriptome Profiling of Slr1-d7 and Slr1-d8 Mutant Lines with a New Semi-Dominant Dwarf Allele of SLR1 Using the CRISPR/Cas9 System in Rice
Source: Int J Mol Sci. 2020 Jul 31;21(15):5492. doi: 10.3390/ijms21155492 (PMC7432230; doi:10.3390/ijms21155492)
Supplement: Supplementary file 1 [file ijms-21-05492-s001.zip › Supplementary Table S4.xlsx]

## Sheet: slr1-d7
Supplementary Table S4. Key DEGs of up- and down-regulated genes related to phytohormone biosynthesis and signaling transduction pathway by RNA seqs in WT vs slr1-d7 and WT vs slr1-d8 lines.
Gene	Description	Locus	LFC	pvalue	padj
Gibberellin
Os05g0432200	gibberellin-regulated protein 2	Chr05:21198105-21198987	-4.38833	0.17173	1
Os04g0407800	gibberellin 2-beta-dioxygenase 8	Chr04:20200632-20201883	-3.40568	0.086374	1
Os12g0580700	E3 ubiquitin-protein ligase XERICO	Chr12:24060616-24064631	-2.79923	0.129019	1
Os05g0514600	gibberellin 2-beta-dioxygenase	Chr05:25514447-25516258	-2.58147	0.306415	1
Os01g0757200	gibberellin 2-beta-dioxygenase	Chr01:31795105-31797640	-2.3691	0.194079	1
Os01g0646700	ATP-dependent DNA helicase PIF7-like	Chr01:26060892-26064410	-0.777626	0.711949	1
Os07g0545800	chitin-inducible gibberellin-responsive protein 1	Chr07:21614976-21619678	-0.732553	0.467165	1
Os06g0605600	transcription factor GAMYB	Chr06:24005166-24012308	-0.665092	0.715034	1
Os02g0246300	prefoldin subunit 6	Chr02:8262546-8265570	-0.646047	0.60994	1
Os01g0812000	transcription factor GAMYB	Chr01:34508452-34512776	-0.622362	0.777676	1
Os07g0583600	chitin-inducible gibberellin-responsive protein 2	Chr07:23650525-23654071	-0.509235	0.894869	1
Os03g0423850	ATP-dependent DNA helicase PIF6-like	Chr03:17674303-17677959	-0.506969	0.609771	1
Os02g0580300	F-box protein GID2 isoform X2	Chr02:22333308-22337676	-0.452081	0.98363	1
Os11g0568500	prefoldin subunit 2	Chr11:21185518-21187738	-0.27706	0.799251	1
Os03g0628900	prefoldin subunit 4	Chr03:23998912-24003186	-0.275769	0.795135	1
Os02g0462900	prefoldin subunit 1	Chr02:15524149-15527804	-0.214395	0.874	1
Os12g0562900	prefoldin subunit 3	Chr12:23080046-23084534	-0.099404	0.989664	1
Os12g0562900	prefoldin subunit 3	Chr12:23080046-23084534	-0.093423	0.94831	1
Os05g0560900	gibberellin 2-beta-dioxygenase	Chr05:27910754-27912924	0	1	1
Os05g0158600	gibberellin 2-beta-dioxygenase 2	Chr05:3459576-3465989	0	1	1
Os05g0407500	gibberellin receptor GID1	Chr05:19868485-19871283	0.460796	0.635312	1
Os09g0478600	E3 ubiquitin-protein ligase XERICO	Chr09:18351718-18352326	0.479179	0.769961	1
Os03g0391700	transcription factor PIF4	Chr03:15685589-15689245	0.656274	0.544599	1
Os07g0583600	chitin-inducible gibberellin-responsive protein 2	Chr07:23650525-23654071	1.04713	0.856328	1
Os05g0421900	gibberellin 20 oxidase 2-like	Chr05:20685488-20692048	1.08138	0.553846	1
Os08g0492500	E3 ubiquitin-protein ligase XERICO	Chr08:24336038-24337028	1.15372	0.293996	1
Os02g0630300	gibberellin 2-beta-dioxygenase 8 isoform X2	Chr02:25199505-25203742	1.50258	0.554105	1
Os03g0856700	gibberellin 20 oxidase 1	Chr03:36150664-36152355	1.66903	0.142343	1
Os07g0583600	chitin-inducible gibberellin-responsive protein 2	Chr07:23650525-23654071	1.98287	0.046001	0.947927
Os02g0630300	gibberellin 2-beta-dioxygenase 8 isoform X2	Chr02:25199505-25203742	2.12939	0.626872	1
Os04g0618600	transcription factor PIF1	Chr04:31416378-31420095	2.12939	0.568074	1
Os07g0143200	transcription factor PIF4 isoform X2	Chr07:2207362-2209018	3.1423	0.20559	1
Os01g0883800	gibberellin 20 oxidase 2	Chr01:38382385-38385469	4.40018	0.000357	0.03332
Os01g0812000	transcription factor GAMYB	Chr01:34508452-34512776	4.97168	0.082722	1
Os01g0177400	gibberellin 3-beta-dioxygenase 2-3	Chr01:4003659-4004887	5.19622	0.003557	0.188752
Os02g0580300	14-3-3-like protein GF14-E isoform X1	Chr02:22333308-22337676	8.69711	2.2e-05	0.003721
Ethylene
Os02g0797100	ethylene-responsive transcription factor ERF003	Chr02:33920273-33921039	-2.58147	0.585435	1
Os02g0782700	LOW QUALITY PROTEIN: ethylene-responsive transcription factor 1-like	Chr02:33199818-33202681	-0.571636	0.638446	1
Os02g0764700	ethylene-responsive transcription factor ERF109	Chr02:32204425-32205335	2.12939	0.736584	1
Os02g0752800	ethylene-responsive transcription factor RAP2-4	Chr02:31648754-31650407	-0.61873	0.526409	1
Os02g0747600	AP2-like ethylene-responsive transcription factor PLT1 isoform X1	Chr02:31409912-31413535	-0.651556	0.55071	1
Os02g0712400	ethylene-responsive transcription factor RAP2-10-like	Chr02:29501312-29502455	0.546266	0.717646	1
Os02g0676800	ethylene-responsive transcription factor ERF027	Chr02:27621222-27622912	0	1	1
Os02g0655200	ethylene-responsive transcription factor 5	Chr02:26456450-26457994	0.419163	0.861159	1
Os02g0521100	ethylene-responsive transcription factor ERF110-like	Chr02:18986685-18987266	-2.58147	0.452535	1
Os02g0499000	ethylene-responsive transcription factor-like protein At4g13040	Chr02:17575129-17582223	0.093736	0.925663	1
Os01g0885900	ethylene-responsive transcription factor ERF015-like	Chr01:38489459-38490169	0	1	1
Os01g0868000	ethylene-responsive transcription factor ABR1	Chr01:37590034-37592446	1.02604	0.598296	1
Os01g0797600	ethylene-responsive transcription factor 8	Chr01:33766984-33768044	-0.64216	0.550753	1
Os01g0131600	ethylene-responsive transcription factor ERF118	Chr01:1746416-1748544	-1.15152	0.236999	1
Os02g0231000	ethylene-responsive transcription factor ERF039-like	Chr02:7365983-7366298	2.45955	0.687087	1
Os01g0734150	AP2-like ethylene-responsive transcription factor BBM1	Chr01:30621883-30623119	-2.13965	0.378575	1
Os01g0224100	ethylene-responsive transcription factor CRF2	Chr01:6813719-6815534	-0.264334	0.991964	1
ABA
Os02g0255500	abscisic acid receptor PYL8 isoform X1	Chr02:8801325-8805273	0.154202	0.87682	1
Cytokinin
Os01g0708500	cytokinin riboside 5'-monophosphate phosphoribohydrolase LOGL1	Chr01:29437301-29439863	4.24806	0.242702	1
Os01g0588900	cytokinin riboside 5'-monophosphate phosphoribohydrolase LOG	Chr01:22955070-22959148	-1.35095	0.180306	1
Os01g0940000	cytokinin dehydrogenase 4	Chr01:41300203-41302983	0.509712	0.609781	1
Auxin
Os01g0917300	IAA-amino acid hydrolase ILR1-like 6	Chr01:39998120-39999062	-2.89123	0.193997	1
Os01g0178500	auxin-responsive protein IAA1	Chr01:4073916-4076438	0.376548	0.723538	1
Os01g0190300	auxin-responsive protein IAA2	Chr01:4816831-4818958	-0.788341	0.447054	1
Os01g0286900	auxin-responsive protein IAA4	Chr01:10312342-10314826	-1.23442	0.742666	1
Os01g0231000	auxin-responsive protein IAA3	Chr01:7249771-7254629	-1.00051	0.364353	1
Os02g0228900	auxin-responsive protein IAA7	Chr02:7245057-7248588	4.24806	0.132265	1
Os01g0741900	auxin-responsive protein IAA6 isoform X2	Chr01:30975765-30979337	0.383507	0.71791	1
Os01g0706900	IAA-amino acid hydrolase ILR1-like 2	Chr01:29327583-29334792	1.58548	0.310829	1
Os01g0675700	auxin-responsive protein IAA5	Chr01:27777432-27780995	-0.157736	0.915564	1
Jasmonic acid
Os01g0221100	jasmonic acid-amido synthetase JAR2 isoform X2	Chr01:6626040-6630462	4.62219	0.086035	1

## Sheet: slr1-d8
Supplementary Table S4. Key DEGs of up- and down-regulated genes related to phytohormone biosynthesis and signaling transduction pathway by RNA seqs in WT vs slr1-d7 and WT vs slr1-d8 lines.
Gene	Description	Locus	LFC	pvalue	padj
Gibberellin
Os12g0580700	E3 ubiquitin-protein ligase XERICO	Chr12:24060616-24064631	-1.18108	0.51203	1
Os12g0562900	prefoldin subunit 3	Chr12:23080046-23084534	-0.969714	0.686293	1
Os12g0562900	prefoldin subunit 3	Chr12:23080046-23084534	-1.23454	0.372409	1
Os11g0568500	prefoldin subunit 2	Chr11:21185518-21187738	-1.22554	0.276909	1
Os09g0478600	E3 ubiquitin-protein ligase XERICO	Chr09:18351718-18352326	0.920946	0.573334	1
Os08g0492500	E3 ubiquitin-protein ligase XERICO	Chr08:24336038-24337028	1.30512	0.250676	1
Os07g0583600	chitin-inducible gibberellin-responsive protein 2	Chr07:23650525-23654071	-1.23622	0.679634	1
Os07g0583600	chitin-inducible gibberellin-responsive protein 2	Chr07:23650525-23654071	0.291163	0.778523	1
Os07g0583600	chitin-inducible gibberellin-responsive protein 2	Chr07:23650525-23654071	0.044373	1	1
Os07g0545800	chitin-inducible gibberellin-responsive protein 1	Chr07:21614976-21619678	-0.244831	0.807346	1
Os06g0605600	transcription factor GAMYB	Chr06:24005166-24012308	-0.983596	0.591326	1
Os05g0560900	gibberellin 2-beta-dioxygenase	Chr05:27910754-27912924	0	1	1
Os05g0514600	gibberellin 2-beta-dioxygenase	Chr05:25514447-25516258	-0.726494	0.838706	1
Os05g0432200	gibberellin-regulated protein 2	Chr05:21198105-21198987	-2.53335	0.408554	1
Os05g0421900	gibberellin 20 oxidase 2-like	Chr05:20685488-20692048	1.30527	0.489086	1
Os05g0407500	gibberellin receptor GID1	Chr05:19868485-19871283	0.777161	0.440392	1
Os05g0158600	gibberellin 2-beta-dioxygenase 2	Chr05:3459576-3465989	0	1	1
Os04g0618600	transcription factor PIF1	Chr04:31416378-31420095	6.54665	0.006382	0.24164
Os04g0407800	gibberellin 2-beta-dioxygenase 8	Chr04:20200632-20201883	-1.61705	0.397704	1
Os03g0856700	gibberellin 20 oxidase 1	Chr03:36150664-36152355	2.26332	0.054647	0.942205
Os03g0628900	prefoldin subunit 4	Chr03:23998912-24003186	-0.882469	0.417836	1
Os03g0423850	ATP-dependent DNA helicase PIF6-like	Chr03:17674303-17677959	-0.298702	0.764641	1
Os02g0630300	gibberellin 2-beta-dioxygenase 8 isoform X2	Chr02:25199505-25203742	0.310634	1	1
Os02g0630300	gibberellin 2-beta-dioxygenase 8 isoform X2	Chr02:25199505-25203742	0	1	1
Os02g0580300	F-box protein GID2 isoform X2	Chr02:22333308-22337676	-0.414772	0.981603	1
Os02g0580300	14-3-3-like protein GF14-E isoform X1	Chr02:22333308-22337676	5.39256	0.008297	0.284986
Os02g0462900	prefoldin subunit 1	Chr02:15524149-15527804	-0.405669	0.759777	1
Os02g0246300	prefoldin subunit 6	Chr02:8262546-8265570	-0.429537	0.736766	1
Os01g0883800	gibberellin 20 oxidase 2	Chr01:38382385-38385469	3.9647	0.001273	0.075128
Os01g0883800	gibberellin 20 oxidase 2	Chr01:38382385-38385469	4.2217	0.006284	0.239494
Os01g0812000	transcription factor GAMYB	Chr01:34508452-34512776	-0.598232	0.785118	1
Os01g0812000	transcription factor GAMYB	Chr01:34508452-34512776	5.61433	0.054288	0.941561
Os01g0757200	gibberellin 2-beta-dioxygenase	Chr01:31795105-31797640	-2.64352	0.146951	1
Os01g0646700	ATP-dependent DNA helicase PIF7-like	Chr01:26060892-26064410	-0.963497	0.645325	1
Os01g0177400	gibberellin 3-beta-dioxygenase 2-3	Chr01:4003659-4004887	4.18515	0.018518	0.507297
Os07g0143200	transcription factor PIF4 isoform X2	Chr07:2207362-2209018	2.64977	0.309765	1
Os03g0391700	transcription factor PIF4	Chr03:15685589-15689245	1.10372	0.322145	1
Ethylene
Os02g0499000	ethylene-responsive transcription factor-like protein At4g13040	Chr02:17575129-17582223	0.279073	0.788183	1
Os02g0752800	ethylene-responsive transcription factor RAP2-4	Chr02:31648754-31650407	-0.596294	0.549366	1
Os02g0712400	ethylene-responsive transcription factor RAP2-10-like	Chr02:29501312-29502455	0.27445	0.875468	1
Os01g0131600	ethylene-responsive transcription factor ERF118	Chr01:1746416-1748544	-1.56795	0.120533	1
Os02g0521100	ethylene-responsive transcription factor ERF110-like	Chr02:18986685-18987266	-0.726494	0.890435	1
Os02g0764700	ethylene-responsive transcription factor ERF109	Chr02:32204425-32205335	1.4568	0.952153	1
Os02g0231000	ethylene-responsive transcription factor ERF039-like	Chr02:7365983-7366298	2.64038	0.667074	1
Os02g0676800	ethylene-responsive transcription factor ERF027	Chr02:27621222-27622912	0	1	1
Os01g0885900	ethylene-responsive transcription factor ERF015-like	Chr01:38489459-38490169	0	1	1
Os02g0797100	ethylene-responsive transcription factor ERF003	Chr02:33920273-33921039	-2.58147	0.551252	1
Os01g0224100	ethylene-responsive transcription factor CRF2	Chr01:6813719-6815534	-3.21865	0.33815	1
Os01g0868000	ethylene-responsive transcription factor ABR1	Chr01:37590034-37592446	0.714971	0.74147	1
Os01g0797600	ethylene-responsive transcription factor 8	Chr01:33766984-33768044	-0.673016	0.539527	1
Os02g0655200	ethylene-responsive transcription factor 5	Chr02:26456450-26457994	0.777565	0.726393	1
Os02g0747600	AP2-like ethylene-responsive transcription factor PLT1 isoform X1	Chr02:31409912-31413535	-0.523938	0.636207	1
Os01g0734150	AP2-like ethylene-responsive transcription factor BBM1	Chr01:30621883-30623119	-2.41407	0.319599	1
Os02g0782700	LOW QUALITY PROTEIN: ethylene-responsive transcription factor 1-like	Chr02:33199818-33202681	-0.033415	0.976556	1
ABA
Os02g0255500	abscisic acid receptor PYL8 isoform X1	Chr02:8801325-8805273	0.524308	0.606149	1
Cytokinin
Os01g0588900	cytokinin riboside 5'-monophosphate phosphoribohydrolase LOG	Chr01:22955070-22959148	-0.450641	0.654275	1
Os01g0940000	cytokinin dehydrogenase 4	Chr01:41300203-41302983	1.12846	0.273983	1
Os01g0708500	cytokinin riboside 5'-monophosphate phosphoribohydrolase LOGL1	Chr01:29437301-29439863	3.62555	0.256335	1
Auxin
Os02g0228900	auxin-responsive protein IAA7	Chr02:7245057-7248588	5.05668	0.074641	1
Os01g0741900	auxin-responsive protein IAA6 isoform X2	Chr01:30975765-30979337	0.379769	0.733936	1
Os01g0675700	auxin-responsive protein IAA5	Chr01:27777432-27780995	-0.209154	0.881366	1
Os01g0286900	auxin-responsive protein IAA4	Chr01:29327583-29334792	-0.512068	0.928344	1
Os01g0231000	auxin-responsive protein IAA3	Chr01:7249771-7254629	-0.873215	0.437612	1
Os01g0190300	auxin-responsive protein IAA2	Chr01:4816831-4818958	-0.77165	0.465809	1
Os01g0178500	auxin-responsive protein IAA1	Chr01:4073916-4076438	0.482999	0.663133	1
Os01g0917300	IAA-amino acid hydrolase ILR1-like 6	Chr01:39998120-39999062	-5.84555	0.017988	0.499841
Os01g0706900	IAA-amino acid hydrolase ILR1-like 2	Chr01:29327583-29334792	1.36468	0.401397	1
Jasmonic acid
Os01g0221100	jasmonic acid-amido synthetase JAR2 isoform X2	Chr01:6626040-6630462	5.562	0.040906	0.812645
