# Supplementary material for: Generation and Transcriptome Profiling of Slr1-d7 and Slr1-d8 Mutant Lines with a New Semi-Dominant Dwarf Allele of SLR1 Using the CRISPR/Cas9 System in Rice
Source: Int J Mol Sci. 2020 Jul 31;21(15):5492. doi: 10.3390/ijms21155492 (PMC7432230; doi:10.3390/ijms21155492)
Supplement: Supplementary file 1 [file ijms-21-05492-s001.zip › Supplementary Table S5.xlsx]

## Sheet: Gene sequense and primers 
Supplementary Table S5. List of primers and gene sequences in DEGs, correlation analysis of gene expression pattern by RNA-Seq and qRT-PCR.
	log2FC(dw/ck)	gene ID	annotation	length(start-end)	FW	RV	gene sequence
Gibberellin	-2.53335	LOC_Os05g35690	SNAK2_SOLTU	116(143-238)	CGAAGATGTGCCTGAGAGC	GTTGTGGGTGGTCATGTTGG	ATGTTGGAGAAAAAGGCTGAGACTTTCAACATGAACAGGGTCATCGACGA GTTCGATGAAATGACGAGAAACGCTGACCAAGTCCAGAAACAAACCTTAA AAGAGATTCTCCACAAGAACAAATCCGCCATTTACTTACGAAACTTCGGG ATCAACGGAGACAACACGACAGACCCAGAAGGAGATTTCAAAGCTTTGGT TCCGTTAGTCACTGATTCTGAGTTGGAGCCTTACATCAAAAGAATGGTCG ATGGTGACACGTCACCTATCCTCACTGGCCATCCCGCTCCAGCCATCTCC TTAAGCTCTGGAACTAGTCAAGGCCGTCCAAAGTTTGTTCCTTTCACTGA TGAGTTGATGGAGAACACACTACAGCTGTTTCGTACTGCTTT…
	-3.40568	LOC_Os04g33360	G2OX8_ARATH	100 (921-1020)	GAGGGTGTCGTGCTGCTACT	CCTGTAGGAGAAGGGCCTGT	ATGGGCTGGGCCTCAGCTGCCGCCACGTGCGGCAGGCTTCAACCAGGAGGAGGTGGGGGC GAGTCGTCGTCAACGACGACGACGAGGACCACGCAGATGGACCCGTCGTGCCCGCCGTTC CCGCAGCCGGAGGCGCCACCGCTGCCGCTGCAGCTGCAGCTGCAGCCGGGTCTGCCCAGG CTGGAGCTGCCGACGCTGGACCTGGAGCGCGTCGGCGGCGAGGACCGGGCGGCGCTGGTG GCGGCCTGCCGGGATCTGGGCGCGTTCCGCGTGGTGAACCACGGCGTCCCCGGCGAGCTC CGGCGGCGGCTGCTGGAGCTGGGGAAGCAGCTGCTGGGTCGCGACACCTTCGAGCTGAAG AAGGCGCGGCCGGGCTACTTCTGGGGCACGGCT…
	-2.79923	LOC_Os12g39110	YKW3_SCHPO	115 (543-657)	TTCTGAACCGGCTCCTACAC	ATCTGCATCCCCACATCTCT	ATGCCGATCGCCTCCAAGCTCGTCTACTTCCAGCGCCGCCGCCCATCGCCGGCGCCGCCG GAGCCGGAGCCGGAGCCTCCCGACCCTCGCCGCAGGCCCTGCCGAGCCGGAGCCGGAGCC TCCGCCGCACGCCGCCGCAAGCCGGGTCAGGAACATGTTCCAGGAAGCAAAAGAGATACC TCAAAGGGTGTCGCATCTGCTGGAAACATAACAGGACAAGCAGGCAGCACGGGCTCCAGC TCAAGGCTAAACCGCAGCGTATCAGATCATGGCCGGCTTCCTGATTCCGTTCAGCAGGCT AGGGAACGGCTACTTCAGAGGCTTAACAGCGTGGACTTATCAGGAAGAAGGCAAAATACA TCGTTGTCATCAGAAACCATTCATGGTGGAGTA…
	-2.58147	LOC_Os05g43880	G2OX3_ORYSJ	100 (867-966)	GCCATTGGAGCAGAGGAT	CCACGTGAACTCCTCGTACC	ATGGTGGTGCTCGCGAAGCCGGCGGCGCTGGAGCAGATCTCGCTGGTGAGGTCGCCGTCG GTGGAGGATAACTTCGGCGCCGGGTTGCCGGTGGTGGACCTGGCCGCGGACGGCGCGGCG GGCGAGGTGGTGCGGGCGTGCGAGAGGTTTGGGTTCTTCAAGGTGGTGAGCCATGGCGTC GGGGAGGGCGTGGTGGGTAGGCTGGAGGCGGAGGCCGTCCGGTTCTTCGCGTCGCCGCAG GCGGCGAAGGACGCGCACGGCCCCGCGTCGCCGTTCGGGTACGGGAGCAAGCGCATCGGC CGCAATGGCGACATGGGGTGGCTCGAGTACCTCCTCCTCGCCATCGACGGCGCGTCCCTC TCCCGTTCCTCCCCCGCACCGTCGTCCTCGCTC…
	-2.64352	LOC_Os01g55240	G2OX3_ORYSJ	119(842-960)	CACAGAGGATTGCACCATTG	CCTGTTGTCTCCAAGCCTTG	ATGGTGGTTCTCGCTGGCCCGCCCGCCGTCGATCACATCCCGCTGCTGAGGTCGCCGGAC CCCGGCGACGTCTTCTCCGGCGTGCCGGTCGTCGACCTCGGCAGCCCCGGCGCGGCGAGG GCCGTGGTGGACGCCTGCGAGCGGTACGGGTTCTTCAAGGTCGTCAACCACGGCGTGGCC ACGGACACGATGGACAAGGCCGAGTCGGAGGCCGTCAGGTTCTTCTCCCAGACGCAGCCC GACAAGGACCGCTCCGGCCCGGCCTACCCGTTCGGGTACGGCAGCAAGCGGATCGGGTTC AATGGCGACATGGGGTGGCTCGAGTACCTCCTCCTCGCCCTCGACGACGCGTCGCTCGCC GACGCCTGCACCGTCCCGTCCTGCGCGGTCTTC…
	2.12939	LOC_Os02g41954	G2OX6_ORYSJ	118 (928-1045)	TACTTCCTCTGCCCGTCGTA	CCGTCTTCTTGACGTCTTCC	ATGCCGGCCATCGCGGATTGCGCGGCCGACCCGCCGCTGGCGGACAGCTACTACACGCTG CTCCGCCTCGGCGGGGACGACGACGACGACGCGTGCACGAAGGTGACCACGACGCCGCAG CCCGTGTCGGAGTGCGAGCTCCCGATGATCGACGTCGGTTGCCTGACGGCGCCGACCGGC GCCGCCGCCGCCGCCGCCGTGGGGCAGCAGCATCAAGCCGAGGAGAGGGCGGCCTGCGCG GCGGCCATCGCGGCGGCGGCCGCGGAGTGGGGGTTCTTCCAGGTGGTGAACCACGGCGTC GCGCAGGAGCTCCTGGAGGCGATGCGCCGGGAGCAGGCGCGGCTGTTCCGCCTCCCGTTC GAGGCCAAGTCCAGCGCCGGCCTCCTCAACGAC…
	6.54665	LOC_Os04g52770	PIF1_ARATH	131(391-521)	AATTTGCACCCTTCAGAGCC	TTCCTCTCCGTGATCCAACC	ATGGAAGCAAGAAGGCCTACCCCTACCAGGAGAAGCAGATCTGCTGAGTTCCACAATTTT TCAGAAAGGAGGAGAAGGGATAGGATCAATGAGAAGCTGAAGGCGCTGCAAGAGCTACTT CCAAATTGCACCAAGACCGACAAAGTTTCGATGCTGGATGAAGCGATCGACTACCTGAAA TCACTCCAACTACAACTCCAGATGCTGGTCATGGGGAAGGGAATGGCACCGGTTGTTCCT CCTGAGCTGCAACAATACATGCACTATATCACAGCTGATCCTTCTCAAATTCCTCCCATA CGCCCCTCCGAGCCGCGGCCATTTCAGATAACCCACGCCACCCAACAGAGACAGTCTAAC GTCGAGTCGGATTTCTTGAGCCAGATGCAGAAT…
	2.64977	LOC_Os07g05010		150(1089-1238)	CATCCGCGGGCCAAGAAAT	GATGAGGATGGAATGACAGCG	ATGGATGCGGGTGCAACTGCAAGGTCGTCGTCGTCGTCGGCGATGATGATGAACCAGAAG AAGCCCTTGCTCTCGGATGGCGAGCTGGTGGAGCTCCTGTGGCAGGACGGGGGCGTCGTC GCGCACGCGCAGACGCGCCACCGATCGTCCGACGTCCTCGCCCGGAGCGGCGTCACCGGC GAGGAGGAGACGGCGTCCGCGTGGTTCGCGGATGGCGGTGGCGGCGGCGGCGGCGACGAC GACGCGCTGGGCCTGGGCATGGGCAGGGACATCTACTCGCAGCTCTGGCACAGCTTCGCC AATGTCGACGGGCACGCGGCGGGCGCGCTCGCGCTCGCGACGCCGACGCCGACGCCGCGG GCGGCGGCGAGGAGCGACGACGTGTCGAGCCGT…
	4.2217	LOC_Os01g66100	GAOX2_ORYSJ	150(887-1036)	CGAACGGGAGGTATAAGAGC	CAGCACTACCCGGACTTCA	ATGGTGGCCGAGCACCCCACGCCACCACAGCCGCACCAACCACCGCCCATGGACTCCACC GCCGGCTCTGGCATTGCCGCCCCGGCGGCGGCGGCGGTGTGCGACCTGAGGATGGAGCCC AAGATCCCGGAGCCATTCGTGTGGCCGAACGGCGACGCGAGGCCGGCGTCGGCGGCGGAG CTGGACATGCCCGTGGTCGACGTGGGCGTGCTCCGCGACGGCGACGCCGAGGGGCTGCGC CGCGCCGCGGCGCAGGTGGCCGCCGCGTGCGCCACGCACGGGTTCTTCCAGGTGTCCGAG CACGGCGTCGACGCCGCTCTGGCGCGCGCCGCGCTCGACGGCGCCAGCGACTTCTTCCGC CTCCCGCTCGCCGAGAAGCGCCGCGCGCGCCGC…
	5.61433	LOC_Os01g59660	GAMYB_ORYSJ	104(1516-1619)	CCATCAGTTTTCAACAATGCCA	CACGAGGAAGAATTGAACATGAT	ATGTATCGGGTGAAGAGCGAGAGCGACTGCGATATGATCCATCAGGAGCAGATGGACTCG CCGGTGGCCGACGACGGCAGCAGCGGGGGGTCGCCGCACCGCGGCGGCGGGCCCCCGCTG AAGAAGGGGCCATGGACGTCGGCGGAGGACGCCATCCTGGTGGACTACGTGAAGAAGCAC GGCGAGGGGAACTGGAACGCGGTGCAGAAGAACACCGGGCTGTTCCGGTGCGGCAAGAGC TGCCGCCTCCGGTGGGCGAACCACCTGAGGCCCAACCTCAAGAAGGGGGCCTTCACCGCC GAGGAGGAGAGGCTCATCATCCAGCTCCACTCCAAGATGGGGAACAAGTGGGCTCGGATG GCCGCTCATTTGCCAGGGCGCACTGATAATGAA…
	4.18515	LOC_Os01g08220	G3O23_WHEAT	123(888-1010)	CTCGCTCGGCTACTTCCTC	CGGACGGCCATGTACTCC	ATGCCGACGCCGTCGCACTTGAAGAACCCGCTCTGCTTCGACTTCCGGGCGGCGAGGCGG GTGCCGGAGACGCACGCGTGGCCGGGGCTGGACGACCACCCGGTGGTGGACGGCGGCGGC GGCGGCGGCGAGGACGCGGTGCCGGTGGTGGACGTCGGGGCGGGCGACGCGGCGGCGCGG GTGGCGCGGGCGGCGGAGCAGTGGGGCGCGTTCCTTCTGGTCGGGCACGGCGTGCCGGCG GCGCTGCTGTCGCGCGTCGAGGAGCGCGTCGCCCGCGTGTTCTCCCTGCCGGCGTCGGAG AAGATGCGCGCCGTCCGCGGCCCCGGCGAGCCCTGCGGCTACGGCTCGCCGCCCATCTCC TCCTTCTTCTCCAAGCTCATGTGGTCCGAGGGC…
	5.39256	LOC_Os02g36974	14335_ORYSJ	117(610-715)	CTATCTCAGAGCTGGACACTC	CAGCAGCATCCTCCGAGATA	ATGTCGCAGCCTGCTGAGCTTTCCCGTGAGGAGAATGTGTACATGGCTAAGCTTGCAGAG CAGGCCGAGAGGTATGAGGAGATGGTTGAGTTCATGGAGAAGGTTGCTAAGACAGTTGAC TCTGAGGAGCTCACTGTTGAGGAGCGCAACCTTCTATCAGTTGCTTACAAGAATGTTATT GGTGCTCGCCGTGCGTCATGGCGCATCATATCATCCATTGAACAGAAGGAAGAGAGCCGT GGTAATGAGGATCGTTGCACGCTCATCAAGGAATACAGGGGAAAGATTGAAACTGAGCTC TCCAAGATCTGTGATGGCATCCTCAAGCTTCTTGACTCCCACCTTGTGCCTTCATCCACT GCTCCAGAGTCCAAGGTCTTCTACCTCAAGATG…
	2.26332	LOC_Os03g63970	GAOX1_ORYSJ	119(985-1103)	GTGTACCCGGACTTCACGT	GGTTGCAGGTGACGATGATG	ATGAGCATGGTGGTGCAGCAGGAGCAGGAGGTGGTGTTCGACGCGGCGGTGCTGAGCGGG CAGACGGAGATCCCGTCGCAGTTCATATGGCCGGCGGAGGAGAGCCCCGGGTCGGTGGCG GTGGAGGAGCTGGAGGTGGCGCTGATCGACGTGGGGGCGGGGGCGGAGAGGTCGTCGGTG GTCCGGCAGGTGGGGGAGGCGTGCGAGAGGCACGGCTTCTTCCTGGTGGTTAACCACGGC ATCGAGGCGGCGCTGCTGGAGGAGGCGCACCGGTGCATGGACGCCTTCTTCACGCTGCCG CTGGGGGAGAAGCAGCGGGCGCAGCGGCGCGCGGGGGAGAGCTGCGGCTACGCCAGCAGC TTCACGGGGCGCTTCGCGTCCAAGCTGCCGTGG…
Ethylene	2.12939	LOC_Os02g52670	EF112_ARATH	157 (562-718)	CCACTCCTCCATCACAACCT	ACCAGAAGCTGCCGTCGT	ATGGTGCCGAGGGTGGAGCGCGGCGGCGGCGGGTTCCATCTCCCCAACAGCGAGCGGGAG GACTCGCTGTTCATCCGCGCGCTCATCTCCGTCGTGTCCGGTGACACCACGGTGCCGACG CTGCTGCCGGAGCCGACGATGGCGACCGTGGTTGCCGGTGCGGCTACGTGCGCCAGGTGC GGGGTGGACGGGTGCATCGGCGTGGACTGCGAGGTGGTGGTGTTGGCGGCGGCGGCTGGC TCGAGCTGCAGCGACGAGGAGGATGAGGGGGAGTGCACCACGGGCGCGGTGGCCAGCGGC GGCGTGACGGGCGGCGTGGGCAAGAGGAGGCCGCGGAGGCGGAGCGGCGGCGAGGGGAGC AGGTACAGGGGCGTGCGGCGTCGGCCGTGGGGG…
	-2.58147	LOC_Os02g32140		157 (409-565)	AAGGCCAAGCTCAACTTCC	GCGCGTACTGGATCAGGTC	ATGTCGTCGCGGCAGCCGATAGGATCCGGAGGCGGCGGCGCGCCCCCGGATTGGCACGAC GTCGAGCCGCAGTGGCAGCCGGTGGACGACGTGGTCACCGTGGCCGCCGCCGCAGCCTAC CTCGCCGCGCCGGCCGGGGCGACGCTGTCGTCGGAATCAGCTGACCGGCGGTGGCGGCCG GTGGGGCCTTCAGCCGCCGCCGCCGCCGCTGCCCTGCAGGCCGTGGAGGCGCAAGGTGCG GCGGCGGCGGAGCGGCACTACCGTGGCGTGCGGCGGCGGCCGTGGGGCAAGTGGGCGGCG GAGATCCGGGACCCCAACAAGGCGGCGCGCGTCTGGCTGGGCACCTTCGACACCGCCGAG GCCGCCGCCGCCGCCTACGACGACGCCGCGCTC…
	-2.13965	Os01g0734150		103 (580-682)	GTGATGGGCCAAATGCTC	GCTCGGCTCGTCTCCTCT	ATGAAGCGGAGGCCGCGGAGCGCCTTGTGGGCGCCGGAG CGTGTGCGGTCGAGCTGCGCGCGCTGCCGCCGCGCGGCGCGGGCGGCGAGCGCGGACTCG AGGCCCGACGGCGCCTGCGCTTCGCTGCGGCTGTGGCTGCGGCCGAACCGCTTGGTCAGG TCCTGCGAGAACTGCCGCGCCCGGGCCATGGCCTCCGCCTTGAGCTCCTGCGAGAACTGC AGCAGCCGGTGCGACGAGCTCCTCCGGATCGACGGCGACCTCGACCGCGACGACGACGAC GACGGGCCACCCGTGAGCTCCCCCCGCGCCGACGCCGCCCCCGCCCCCGCCCCCACCCCC GCCGCCGCCGCCGCCGCGGGCTCGACGCTCCGAAGCACAATGGTGTCGTCGTCC…
	2.64038	LOC_Os02g13710		118(195-312)	GAAGAAGTCGCGCATCTGG	CATGTCCGGGAAGTTGAGGA	ATGCCGGAGCTGGAGGTGTGTAGCCCTGCGTCGTCGGGTGGGGCGTCGCCGCCGGAGTCG CCGGTGGAGGGGAGGAGGGGAGGAGGAGGAGGGGAGAAGAGGGGGAGATCAGGGGATGGC GGGAGGCACCCGTCGTACCGCGGCGTGCGGATGCGGGCGTGGGGGAAGTGGGTGTCGGAG ATCAGGGAGCCCCGGAAGAAGTCGCGCATCTGGCTCGGCACGTTCCCGACGCCGGAGATG GCCGCGCGCGCCCACGACGCCGCCGCACTCGTCGTCAAGGGCCCCGCCGCCGTCCTCAAC TTCCCGGACATGGCCGCCTCGCTCCCGCGCCCGGCCTCCGCCTCCCCGCGCGACGTCCAG GCCGCCGCCGCCCGCGCCGCCGCCATGGAGCCC…
	-2.58147	LOC_Os02g55380	ERF03_ARATH	103(180-282)	CACCAACTTCCCGCTCGC	GTTGAACCGGTGGAGCTTG	ATGGCGAGGCCGCAGCAACGATACCGCGGCGTGCGGCAGCGCCACTGGGGCTCCTGGGTC TCCGAGATCCGCCACCCTCTCCTGAAGACGCGGATATGGCTGGGCACGTTCGAGACGGCG GAGGATGCGGCGCGGGCGTACGACGAGGCGGCGAGGATCATGTGCGGGCCCCGCGCGCGC ACCAACTTCCCGCTCGCCGACGCCACCGCGGCGGCGGCGGCGGCCGCCGCGTCCTCGTCG TTCCTCTCCGCCGCGCTCGTCGCCAAGCTCCACCGGTTCAACCTGGCGTCCGTGCAGGCC ACGCAGCGGCAGAGGGAGGCCGCCGCCACCGCCGCCGCGGCCTCTTCGGCCTCCGCCACG ACGCCGCCGCTCGGCAATGCCGCCGCCGCCGAC…
	-3.21865	LOC_Os01g12440	CRF4_ARATH	142(980-1121)	ACTTCTTGTCCAACCTCCCC	AGGTCGGTGATGTCTTGGAA	ATGATGATGTGGCCTTTGGAGATGGAGGAGGGGTTTGTGGCTCTCAAGAGGACGGAGCAT GTCGAGGTGACGTCCTTGGCGGTGGCGGTCGAGGCGACGCCGTCGGCGAAGGGGGGAAAG GGGAAGGTTGTGGTGGGTGGTGGTGGCGCCGGCGGCGGCGTTGGGCCGACGAGGGTGAGG GTGTTCTGTGATGACTTCGACGCGACGGACTCGTCGAGCGATGAGGATGAGGAGGAGGTG ACCGCGCGGCGGAGGGTGAAGCGCTACGTGCAGGAGATTCGGTTACAGCGCGCGGCGGCG GTGGCCGTGCCGCCGGTGAAGGTGAAGGGCGAGGAGGTGTTCCCGGCCGCGGTGTCGGCG AAGATGGCGGAGGCCGCGAAGGCGAGGGTGGTG…
Cytokinin	3.62555	LOC_Os01g51210	LOGL1_ORYSJ	149(486-634)	ATTTGATAAGGGTGCGGCAG	ACATCTCCCAGCTTGTACGT	ATGGGCGACAACAGCGCCGCCGCGGCGGCCGTGGCCGCGCCGCGCGGCAGGTTCGGCAGG ATCTGCGTCTTCTGCGGCAGCAACGCCGGCAACCGCGCGGTGTTCGGCGACGCGGCGCTC CAGCTCGGGCAGGAGCTGGTGTCGAGAGGGATCGAGTTGGTCTACGGTGGCGGCAGCGTC GGGTTGATGGGCTTGATCGCGCAGACGGTTCTTGATGGCGGCTGCGGTGTTCTCGGGGTG ATTCCAAAAGCACTCATGCCCACCGAGATATCAGGTGCAAGTGTTGGAGAAGTGAAAATT GTGTCTGACATGCATGAGAGGAAAGCTGAGATGGCACGCCAATCCGATGCCTTCATCGCT CTTCCTGGAGGGTATGGAACAATGGAGGAGTTG…
Auxin	5.05668	LOC_Os02g13520	IAA7_ORYSJ	136(760-895)	TATGAAGGCGACAAGGTGCT	CAGCAGCTGTTCTTTTCCGT	ATGCCGACGCCGTCGCACTTGAAGAACCCGCTCTGCTTCGACTTCCGGGCGGCGAGGCGG GTGCCGGAGACGCACGCGTGGCCGGGGCTGGACGACCACCCGGTGGTGGACGGCGGCGGC GGCGGCGGCGAGGACGCGGTGCCGGTGGTGGACGTCGGGGCGGGCGACGCGGCGGCGCGG GTGGCGCGGGCGGCGGAGCAGTGGGGCGCGTTCCTTCTGGTCGGGCACGGCGTGCCGGCG GCGCTGCTGTCGCGCGTCGAGGAGCGCGTCGCCCGCGTGTTCTCCCTGCCGGCGTCGGAG AAGATGCGCGCCGTCCGCGGCCCCGGCGAGCCCTGCGGCTACGGCTCGCCGCCCATCTCC TCCTTCTTCTCCAAGCTCATGTGGTCCGAGGGC…
	-2.89123	LOC_Os01g68840		116 (193-155)	GGGAGCTTCCAGCTCTGC	ATGTTGCAGTTGATGGCGTA	ATGCTCACCCCCACCGCGCCGCCGTCCACCTTCCTCTTCCTCCTCCTCTTCCTCCTCGCC GCCTCCAATTGCAGCGCCACCTCACAGGTCGGCGGCGCGGGGGAGGAGGTGGAGGTGGCG CGGATGGTGCCGGTGGTGGAGGGGGGCGGGGGGTTCAGCGCGATGGTGCTCAACGAGACG CGGCGGAGGCTGGGGAGCTTCCAGCTCTGCGCGCCATGCACCTGCTGCGGCGGCGGAGGC GGAGGCGGAGGATCCAGGGGCGGCGGATGCATCCTCTCCCCGTGCTGCTACGCCATCAAC TGCAACATCCCCAACCGCCCCTTCGGCTTCTGCTCCTTCACCCCCAAGTCCTGCGACTGC CTCGGCTGCAACCTCTAA
Jasmonic acid	5.562	LOC_Os01g12160	GH33_ORYSJ	130(1636-1765)	GTTCTCCGCCACTACCTCTC	CGGAGCTGAAGAAGACGTTG	ATGTTGGAGAAGAAGGCGACGAGGAGTACTAGGGTGGATGGGGTGAGCGGCGAGGCGGTG ATCGAGGAGTTCGAGCGGGTGACGCGCGACGCGGCCAATGTGCAGCGGGAGACGCTGCGG CGGATCCTCGCCGAGAACGGCGGCGTCGAGTACCTCCGGGGGCTGGGCCTCGCCGGCGCC ACCGACCCGGCCACCTTCCGCGCGCGCGTCCCGCTCGCCACCCACGCCGACCTCGAGCCC TACATTGACCGCATCGCCGACGGCGACGCCTCCCCCGTCCTCACCGCCAAGCCCGCCACC TCCATCTCCCTCAGCTCCGGCACGACGCAGGGGAAGCGCAAGTACCTGCTATTCAACGAG GAGCTCGTCAAGTCCACGATGCAGATATACCGG…

## Sheet: slr1-d7
gene-ID	qRT-PCR_log2FC(slr1-d7/Dongjin WT)	RNA-seq_log2FC(slr1-d7/Dongjin WT)	stdev
Os05g0432200	-4.11	-4.39	0.19799
Os04g0407800	-3.63	-3.41	0.155563
Os12g0580700	-1.98	-2.8	0.579828
Os05g0514600	-2.28	-2.58	0.212132
Os01g0757200	-1.63	-2.37	0.523259
Os02g0630300	2.22	2.13	0.0636396
Os04g0618600	2.58	2.13	0.318198
Os07g0143200	3.52	3.14	0.268701
Os01g0883800	4.26	4.4	0.0989949
Os01g0812000	4.61	4.97	0.254558
Os01g0177400	3.98	5.2	0.86267
Os02g0580300	8.57	8.7	0.0919239
Os02g0797100	-2.02	-2.58	0.39598
Os02g0764700	3.98	2.13	1.30815
Os02g0521100	-2.79	-2.58	0.148492
Os02g0231000	2.83	2.46	0.26163
Os01g0734150	-1.89	-2.14	0.176777
Os01g0708500	3.53	4.25	0.509117
Os01g0917300	-2.54	-2.89	0.247487
Os02g0228900	3.92	4.25	0.233345
Os01g0221100	4.97	4.62	0.247487

## Sheet: slr1-d8
gene-ID	qRT-PCR_log2FC(slr1-d8/Dongjin WT)	RNA-seq_log2FC(slr1-d8/Dongjin WT)	stdev
Os05g0432200	-2.35	-2.53	0.127279
Os04g0618600	4.85	6.55	1.20208
Os03g0856700	2.56	2.26	0.212132
Os02g0580300	3.82	5.39	1.11016
Os01g0883800	3.84	4.22	0.268701
Os01g0812000	5.34	5.61	0.190919
Os01g0757200	-2.11	-2.64	0.374767
Os01g0177400	4.59	4.19	0.282843
Os07g0143200	2.32	2.65	0.233345
Os02g0231000	2.15	2.64	0.346482
Os02g0797100	-1.89	-2.58	0.487904
Os01g0224100	-3.56	-3.22	0.240416
Os01g0734150	-1.68	-2.41	0.516188
Os01g0708500	3.21	3.63	0.296985
Os02g0228900	5.52	5.06	0.325269
Os01g0917300	-5.35	-5.85	0.353553
Os01g0221100	6.12	5.56	0.39598
